# Supplementary material for: Phylogeographic analysis reveals multiple origins of the desert shrub Reaumuria songarica in northern Xinjiang, involving homoploid and tetraploid hybrids
Source: Ecol Evol. 2024 Aug 29;14(9):e70199. doi: 10.1002/ece3.70199 (PMC11362504; doi:10.1002/ece3.70199)
Supplement: Supplementary file 2 — Tables S1–S8. [file ECE3-14-e70199-s002.xlsx]

## Sheet: Sheet1
Phylogeographic analysis reveals multiple origins of the desert shrub Reaumuria songarica in northern Xinjiang, involving homoploid and tetraploid hybrids
Xingke Fan1,2, Xia Yan3, Chaoju Qian1,2, Ibrahim Awuku1,2,4, Pengshu Zhao1,2,5, Yuqiu Liao1,2,5, Zhijun Li6, Xinrong Li1,7, Xiao-Fei Ma1,2*
List of supplementary tables.
Table S1 Geographic locations and genetic grouping information of 32 populations of Reaumuria songarica.
Table S2 PCR primer information for the five cpDNA sequences and one nrITS sequence used in this study.
Table S3 Variable sites in the aligned sequences of different chloroplast DNA haplotypes of R. songarica.
Table S4 Genetic information inferred from nrITS haplotypes of each R. songarica population.
Table S5 Variable sites in the aligned sequences of nrITS haplotypes detected in R. songarica.
Table S6 Estimates of the molecular variance (AMOVA) of nrITS sequences for different groups of R. songarica.
Table S7 Information for different numbers of population groups (K) inferred from the cpDNA dataset.
Table S8 Statistics for neutrality tests for different genetic groups of R. songarica based on cpDNA sequences.

## Sheet: Table S1
Table S1 Geographic locations and genetic grouping information of 32 populations of Reaumuria songarica.
Population code	Location	Longitude (°E)	Latitude (°N)	Altitude (m)	Group	Lineage
DST	Dashitou, Xinjiang, China	91.4367	43.699	1630	GuD	GuD
ML	Mulei, Xinjiang, China	90.1212	44.2714	726	GuD	GuD
QKET	Qiakuertu, Xinjiang, China	89.5142	45.8158	1006	GuD	GuD
WCC	Wucaicheng, Xinjiang, China	88.9928	45.1576	781	GuD	GuD
HSS	Huoshaoshan, Xinjiang, China	88.9894	44.8614	478	GuD	GuD
FK	Fukang, Xinjiang, China	88.1253	44.3146	554	GuD	GuD
BEJ	Buerjin, Xinjiang, China	86.0901	46.6882	1005	GuD	GuD
WEH	Wuerhe, Xinjiang, China	85.7803	46.1267	297	GuD	GuD
SWa	Shawan, Xinjiang, China	85.7365	44.5483	381	GuD	GuD
KT	Kuitun, Xinjiang, China	84.8612	44.7966	292	GuD	GuD
JH	Jinghe, Xinjiang, China	83.019	44.6192	416	GuD	GuD
CDY	Cedaya, Xinjiang, China	84.8603	42.0065	1009	TaD	Western
MFa	Minfeng, Xinjiang, China	82.9657	36.8354	1889	TaD	Western
BCa	Baicheng, Xinjiang, China	81.716	41.8364	1377	TaD	Western
LPa	Luopu, Xinjiang, China	80.1641	36.8434	1708	TaD	Western
HTa	Hetian, Xinjiang, China	79.4942	36.9402	1840	TaD	Western
KSa	Kashi, Xinjiang, China	76.2371	38.7384	1496	TaD	Western
KEKZa	Keerkezi, Xinjiang, China	75.3688	39.6857	2090	TaD	Western
ELHT	Erlianhaote, Inner Mongolia, China	112.663	43.7459	929	BJTD	Eastern
WDa	Wuda, Inner Mongolia, China	106.769	39.539	1114	BJTD	Eastern
ALSa	Alashan left Banner, Inner Mongolia, China	105.64	38.6	1373	BJTD	Eastern
LHTa	Laohutai, Gansu, China	103.821	36.2689	1880	BJTD	Eastern
MQa	Minqin, Gansu, China	103.334	38.8781	1373	BJTD	Eastern
MG	Bogd, Mongolia	102.997	44.4395	1287	BJTD	Eastern
HSWa	Haishiwan, Gansu, China	102.883	36.3498	1768	BJTD	Eastern
JYHa	Juyanhai, Inner Mongolia, China	101.244	42.2511	909	BJTD	Eastern
ZYa	Zhangye, Gansu, China	100.472	39.0904	1459	BJTD	Eastern
MHGa	Mahuanggou, Qinghai, China	100.016	36.1493	3029	QBKG	Eastern
KLKHa	Keluke Lake, Qinghai, China	96.9665	37.346	2838	QBKG	Eastern
JQa	Jiuquan, Gansu, China	96.3791	40.2147	1485	QBKG	Eastern
YQa	Yuqia, Qinghai, China	95.029	38.0278	3212	QBKG	Eastern
SSGa	Shashangou, Xinjiang, China	94.367	39.6643	1670	QBKG	Eastern
Note: a These populations were not sampled in this study, and their sequences of the six target DNA fragments were obtained from Yin et al. (2015). GuD, the Gurbantunggut Desert; TaD, the Taklimakan Desert; BJTD, the Badain Jaran Desert-Tengger Desert-Mongolia-Gobi Desert; QBKG, the Qaidam Basin-Kumtag Desert-Gashun Gobi Desert.

## Sheet: Table S2
Table S2 PCR primer information for the five cpDNA sequences and one nrITS sequence used in this study.
Region	Primer (5' - 3')	Sequence	Sequence length (bp)	Annealing temperature (℃)	Reference
petB-petD	petB	CAATCCACTTTGACTCGTTTT	1030	57	Dong et al. (2012)
	petD	GGTTCACCAATCATTGATGGTTC
trnS2-trnG2	trnS2	CGGTTTTCAAGACCGGAGCTATCAA	1040	65	Dong et al. (2012)
	trnG2	CATAACCTTGAGGTCACGGGTTCAAAT
atpH-atpI	atpH	AACAAAAGGATTCGCAAATAAAAG	940	59	Dong et al. (2012)
	atpI	AGTTGTTGTTCTTGTTTCTTTAGT
ndhA	ndhA-F	TCAACTATATCAACTGTACTTGAAC	940	58	Dong et al. (2012)
	NdhA-R	CGAGCTGCTGCTCAATCGAT
petN-psbM	petN	ATGGATATAGTAAGTCTCGCTTGG	1020	59	Dong et al. (2012)
	psbM	ATGGAAGTAAATATTCTTGCAT
ITS1-ITS4	ITS1	TCCGTAGGTGAACCTGCGG	690	60	White et al. (1990)
	ITS4	TCCTCCGCTTATTGATATGC			Baum et al. (1998)
1. Dong, W.P., Liu, J., Yu, J., et al. 2012. Highly variable chloroplast markers for evaluating plant phylogeny at low taxonomic levels and for DNA barcoding. Plos One 7, e35071.
2. White, Bruns, T.D., Lee, S.B., et al. 1990. Amplification and direct sequencing of fungal ribosomal RNA Genes for phylogenetics. Academic Press, New York.
3. Baum, D.A., Small, R.L., Wendel, J.F. 1998. Biogeography and floral evolution of baobabs (Adansonia, bombacaceae) as inferred from multiple data sets. Systematic Biology 47(2), 181-207.

## Sheet: Table S3
Table S3 Variable sites in the aligned sequences of different chloroplast DNA haplotypes of R. songarica.
Haplotype	petB-petD (1-654)									trnS2-trnG2 (655-1524)				atpH-atpI (1525-2234)												ndhA (2235-3041)												petN-psbM (3042-3725)
	77	132	211	397	441	497	543	594	596	1103	1152	1198	1445	1569	1633	1728	1748	1776	1820	1866	1912	2012	2033	2051	2088	2243	2449	2499	2550	2579	2682	2860	2863	2906	2911	2937	3024	3184	3205	3287	3352	3369	3395	3457	3706
Hap_1	A	C	A	G	T	C	T	C	G	G	A	A	C	-	A	-	T	G	$	A	T	G	T	T	C	-	T	A	G	A	G	A	T	C	A	G	G	T	T	G	A	C	C	T	T
Hap_2	G	C	A	G	T	C	T	C	G	A	A	G	A	-	A	-	T	G	-	A	T	G	-	C	C	-	T	A	A	A	G	A	T	C	A	G	G	A	T	C	A	C	T	T	T
Hap_3	G	C	A	G	T	C	T	C	G	A	A	G	A	-	A	-	T	G	-	A	T	G	-	C	C	-	T	A	G	A	G	A	T	C	C	G	G	A	T	G	A	C	C	T	T
Hap_4	G	C	A	G	T	C	T	C	G	A	C	G	A	-	A	-	T	G	-	A	T	G	-	C	C	-	T	A	G	A	G	A	T	C	C	G	G	A	T	G	A	C	C	T	T
Hap_5	G	C	A	G	T	C	T	C	G	A	A	G	A	-	C	-	T	G	-	A	T	G	-	C	C	-	T	A	G	A	G	A	T	C	C	G	G	A	T	G	A	C	C	T	T
Hap_6	G	C	A	G	T	C	T	C	G	A	A	G	A	-	A	-	T	G	-	A	T	G	-	C	C	@	T	A	G	A	G	A	T	C	C	G	G	A	T	G	A	C	C	T	T
Hap_7	G	C	C	A	A	C	T	C	G	A	A	G	A	T	A	-	T	G	$	A	T	G	T	C	C	-	T	G	G	A	G	A	T	C	A	G	G	T	T	G	A	C	C	T	T
Hap_8	A	C	A	G	T	C	T	C	G	G	A	A	A	-	A	-	T	G	$	A	T	G	T	T	C	-	T	A	G	A	G	A	T	C	A	G	G	T	T	G	A	C	C	T	T
Hap_9	A	C	A	G	T	C	T	C	G	G	A	G	A	-	A	-	T	G	$	A	T	G	T	T	C	-	T	A	G	A	G	A	T	C	A	G	G	T	T	G	A	C	C	T	T
Hap_10	G	C	A	G	T	C	T	C	G	A	A	G	A	-	A	-	T	G	-	A	T	G	-	C	C	-	T	A	G	A	G	A	T	C	A	G	G	A	T	G	A	C	C	T	T
Hap_11	G	C	A	G	T	C	T	C	C	A	A	G	C	-	A	-	T	G	-	A	T	G	-	C	C	-	T	A	A	A	C	A	T	C	A	G	G	A	T	C	A	C	T	T	T
Hap_12	G	C	A	G	T	C	T	C	C	A	A	G	C	-	A	-	T	G	-	A	T	G	-	C	G	-	T	A	A	A	C	A	T	C	A	G	G	A	T	C	A	C	T	T	T
Hap_13	G	C	A	G	T	C	T	C	G	A	A	G	A	-	A	-	T	G	-	A	T	G	-	C	C	-	T	A	G	A	G	A	T	C	A	G	G	A	T	C	A	C	C	T	T
Hap_14	G	C	A	G	T	C	T	C	G	A	A	G	A	-	A	-	T	G	-	A	T	G	-	C	C	-	T	A	G	A	G	A	T	T	C	G	G	A	T	G	A	C	C	T	T
Hap_15	G	C	A	G	T	C	T	C	G	A	A	G	A	-	A	-	T	G	-	A	T	G	-	C	C	-	G	A	A	A	G	A	T	C	A	G	G	A	T	C	A	C	T	T	T
Hap_16	A	C	A	G	T	C	T	C	G	G	A	G	A	-	A	-	T	G	$	A	T	G	-	T	C	-	T	A	G	A	G	A	T	C	A	T	G	T	T	G	A	C	C	T	T
Hap_17	A	C	A	G	T	C	T	C	G	G	A	G	A	-	A	-	T	G	$	A	T	G	-	T	C	-	T	A	G	A	G	A	T	C	A	G	G	T	T	G	A	C	C	T	T
Hap_18	G	C	A	G	T	T	T	C	G	A	A	G	A	-	A	-	T	G	-	A	T	G	-	C	C	-	T	A	G	A	G	A	T	C	A	G	G	A	T	G	A	C	C	G	T
Hap_19	G	C	A	G	T	C	T	T	G	A	A	G	A	-	A	-	T	G	-	A	T	G	-	C	C	-	T	A	G	A	G	A	G	C	A	G	G	A	T	G	A	C	C	G	T
Hap_20	A	C	A	G	T	C	T	C	G	G	A	G	A	-	A	-	T	A	$	A	T	G	-	T	C	-	T	A	G	A	G	A	T	C	A	G	G	T	T	G	A	T	C	T	T
Hap_21	G	C	A	G	T	C	T	T	G	G	A	G	A	-	A	-	T	G	-	A	T	G	-	C	C	-	T	A	G	A	G	A	G	C	A	G	G	A	T	G	A	C	C	G	T
Hap_22	A	C	A	G	T	C	T	C	G	G	A	G	A	-	A	-	T	A	$	A	T	G	-	T	C	-	T	A	G	A	G	A	T	C	A	G	G	A	T	G	A	C	C	G	T
Hap_23	G	C	A	G	T	C	T	C	G	A	A	G	C	-	A	-	T	G	-	A	T	G	-	C	C	-	T	A	G	A	G	A	T	C	A	G	G	A	T	G	A	C	C	T	T
Hap_24	A	C	A	G	T	C	T	C	G	G	A	G	A	-	A	-	T	G	$	A	T	G	-	T	C	-	T	A	G	A	G	T	T	C	A	G	G	T	T	G	A	C	C	T	T
Hap_25	A	C	A	G	T	C	T	C	G	G	A	G	A	-	A	-	T	G	$	A	T	G	-	T	C	-	T	A	G	A	G	A	T	C	A	G	G	T	C	G	G	C	C	T	T
Hap_26	G	C	A	G	T	C	T	C	G	A	A	G	A	-	A	-	T	G	-	A	T	G	-	C	C	-	T	A	G	A	G	A	T	C	A	G	G	A	T	C	A	C	T	T	T
Hap_27	A	A	A	G	T	C	T	C	G	G	A	G	A	-	A	-	T	G	$	A	T	G	-	T	C	-	T	A	G	A	G	A	T	C	A	G	G	T	T	G	A	C	C	T	T
Hap_28	G	C	A	G	T	C	G	C	G	A	A	G	A	-	A	-	T	G	-	A	T	G	-	C	C	-	T	A	G	A	G	A	T	C	A	G	G	A	T	G	A	C	C	T	T
Hap_29	G	C	A	G	T	C	T	C	G	A	A	G	A	-	A	-	G	G	$	A	T	G	-	C	C	-	T	A	G	G	G	A	T	C	A	G	G	T	T	G	A	C	C	T	T
Hap_30	A	C	A	G	T	C	T	C	G	G	A	G	A	-	A	#	T	G	$	A	T	G	-	T	C	-	T	A	G	A	G	A	T	C	A	G	G	T	T	G	A	C	C	T	T
Hap_31	G	C	A	G	T	C	T	C	G	A	A	G	A	-	A	-	T	G	$	A	T	T	-	C	C	-	T	A	G	A	G	A	T	C	A	G	G	T	T	G	A	C	C	T	T
Hap_32	A	C	A	G	T	C	T	C	G	G	A	G	A	-	A	-	T	G	$	A	C	G	-	T	C	-	T	A	G	A	G	A	T	C	A	G	G	T	T	G	A	C	C	T	T
Hap_33	A	C	A	G	T	C	T	C	G	G	A	G	A	-	A	-	T	G	$	A	T	G	-	T	C	-	T	A	G	A	G	A	T	C	A	G	G	T	T	G	G	C	C	T	T
Hap_34	A	C	A	G	T	C	T	C	G	G	A	G	A	-	A	-	T	A	$	A	T	G	-	T	C	-	T	A	G	A	G	A	T	C	A	G	G	T	T	G	A	C	C	T	C
Hap_35	G	C	A	G	T	C	G	C	G	A	A	G	A	-	A	-	T	G	-	A	T	G	-	C	C	-	T	A	G	A	G	A	T	C	A	G	A	A	T	G	A	C	C	T	T
Hap_36	G	C	A	G	T	C	G	C	G	A	A	G	A	-	A	-	T	G	-	C	T	G	-	C	C	-	T	A	G	A	G	A	T	C	A	G	G	A	T	G	A	C	C	T	T
Hap_37	G	C	A	G	T	C	T	C	G	A	A	G	A	-	A	-	T	G	$	A	T	G	-	C	C	-	T	A	G	A	G	A	T	C	A	G	G	T	T	G	A	C	C	T	T
Note: # indicates 'TTACATTTCCTTGTTTCTA '; $ indicates 'ACAGTCATAA'; @ indicates 'TTCAATA'. The number indicates the position of the variable site in the concatenated sequence.

## Sheet: Table S4
Table S4 Genetic information inferred from nrITS haplotypes of each R. songarica population.
Lineage	Group	Population code	N	S	h	Hd	π	θπ	θw	ITS haplotypes (individuals)
GuD	GuD		70	24	27	0.925	0.00903	0.00914	0.00657
		HSS	8	14	2	0.533	0.01128	0.01145	0.00637	H1(8) H27(8)
		WCC	7	14	5	0.802	0.01044	0.01059	0.00665	H1(2) H28(4) H29(5) H30(1) H31(2)
		DST	8	15	9	0.925	0.00804	0.00813	0.00683	H1(2) H28(3) H31(2) H33(3) H35(1) H36(1) H37(1) H38(2) H39(1)
		BEJ	8	12	6	0.75	0.00691	0.00698	0.00546	H1(1) H28(6) H31(1) H32(6) H33(1) H34(1)
		FK	8	7	4	0.692	0.00491	0.00494	0.00319	H26(4) H32(3) H37(1) H45(8)
		ML	8	14	10	0.892	0.00646	0.00651	0.00637	H1(1) H26(3) H32(1) H41(1) H42(1) H43(1) H44(1) H45(5) H46(1) H47(1)
		JH	6	7	6	0.758	0.00488	0.00491	0.0035	H26(1) H32(1) H37(2) H48(6) H50(1) H51(1)
		KT	6	7	6	0.894	0.00488	0.00491	0.0035	H32(2) H37(2) H45(2) H48(3) H49(2) H50(1)
		SW	8	5	2	0.533	0.00403	0.00405	0.00228	H26(8) H48(8)
		WEH	3	10	2	0.6	0.00906	0.00917	0.00662	H1(3) H40(3)
Western	TaD		55	31	26	0.844	0.0064	0.00645	0.00888
		CDY	7	8	6	0.879	0.00548	0.00552	0.0038	H1(3) H2(2) H3(3) H4(2) H5(3) H6(1)
		BC	8	4	2	0.533	0.00322	0.00324	0.00182	H1(8) H7(8)
		HT	8	7	7	0.842	0.00507	0.00511	0.00319	H1(5) H3(1) H6(1) H8(4) H9(1) H10(1) H11(3)
		KS	8	19	6	0.75	0.00785	0.00794	0.00865	H1(6) H6(6) H12(1) H13(1) H14(1) H15(1)
		LP	8	6	3	0.633	0.00478	0.00481	0.00273	H1(8) H16(6) H17(2)
		MF	8	8	9	0.917	0.00546	0.0055	0.00364	H1(4) H3(1) H6(2) H18(1) H19(2) H20(2) H21(1) H22(2) H23(1)
		KEKZ	8	8	6	0.75	0.00507	0.00511	0.00364	H1(6) H6(1) H17(6) H24(1) H25(1) H26(1)
Eastern			105	21	26	0.8207	0.00394	0.00396	0.00536
	BJTD		65	14	17	0.8	0.0038	0.00382	0.00389
		LHT	8	7	7	0.867	0.00308	0.0031	0.00319	H1(4) H28(2) H56(1) H62(4) H67(1) H68(3) H69(1)
		MQ	8	6	4	0.65	0.00393	0.00395	0.00273	H1(7) H31(7) H70(1) H71(1)
		ZY	8	3	2	0.533	0.00242	0.00242	0.00137	H31(8) H72(8)
		MG	2	6	2	0.667	0.00604	0.00609	0.00494	H31(2) H65(2)
		JYH	8	5	4	0.65	0.00358	0.00359	0.00228	H1(7) H31(7) H62(1) H66(1)
		WD	8	3	2	0.533	0.00242	0.00242	0.00137	H31(8) H56(8)
		HSW	8	2	4	0.65	0.00116	0.00116	0.00091	H1(7) H62(7) H63(1) H64(1)
		ELHT	7	6	4	0.736	0.00413	0.00416	0.00285	H1(4) H31(6) H33(3) H35(1)
		ALS	8	3	2	0.533	0.00242	0.00242	0.00137	H31(8) H56(8)
	QBKG		40	12	12	0.828	0.00401	0.00403	0.00366
		KLKH	8	5	5	0.7	0.00296	0.00297	0.00228	H54(1) H55(1) H56(6) H57(7) H58(1)
		SSG	8	4	3	0.667	0.00302	0.00303	0.00182	H31(8) H52(4) H53(4)
		YQ	8	4	2	0.533	0.00322	0.00324	0.00182	H1(8) H31(8)
		MHG	8	3	4	0.65	0.00151	0.00151	0.00137	H1(7) H56(7) H59(1) H60(1)
		JQ	8	4	3	0.667	0.00302	0.00303	0.00182	H31(4) H56(8) H61(4)
Total			230	59	72	0.913	0.00816	0.00825	0.01329
Note: N, number of samples; S, number of polymorphic (segregating) sites; h, number of haplotypes; Hd, estimates of haplotype diversity; π, nucleotide diversity within populations; θπ, Theta (per site) from π; θw, Theta (per site) from S.

## Sheet: Table S5
Table S5 Variable sites in the aligned sequences of nrITS haplotypes detected in R. songarica.
Haplotype	35	71	102	109	112	124	143	157	159	163	174	179	190	192	196	198	205	207	209	211	218	333	357	374	389	394	404	408	426	444	448	450	455	507	508	513	515	516	519	530	531	543	548	556	560	566	570	573	575
Hap_1	C	C	A	G	G	G	G	G	C	C	C	C	C	G	C	G	G	G	A	C	G	G	A	G	G	G	A	G	G	G	G	G	C	G	G	T	G	G	C	C	C	C	G	T	A	C	C	G	G
Hap_2	C	C	A	G	G	G	G	G	C	C	C	C	C	G	C	G	G	G	A	C	G	G	A	G	G	G	A	G	G	G	G	G	T	G	G	C	G	G	C	C	C	C	G	T	A	G	A	G	G
Hap_3	C	C	A	G	G	G	G	G	C	C	C	C	C	G	C	G	G	G	A	C	G	G	A	G	G	G	A	G	G	G	G	G	C	G	G	C	G	G	C	C	C	C	G	T	A	C	C	G	G
Hap_4	C	C	A	G	G	G	G	G	C	C	C	C	C	G	C	G	G	G	A	C	G	G	A	G	G	G	A	G	G	G	G	G	T	G	G	C	G	G	C	C	C	C	G	T	A	G	A	G	G
Hap_5	C	C	A	G	G	G	G	G	C	C	C	C	C	G	C	G	G	G	A	C	G	G	A	G	G	G	A	G	G	G	G	G	T	G	G	C	G	G	C	C	C	C	G	T	A	G	A	G	A
Hap_6	C	C	A	G	G	G	G	G	C	C	C	C	C	G	C	G	G	G	A	C	G	G	A	G	G	G	A	G	G	G	G	G	C	G	G	T	G	G	A	C	C	C	G	T	A	C	C	G	G
Hap_7	C	C	A	G	G	G	G	G	C	C	C	C	C	G	C	G	G	G	A	C	G	G	A	G	G	G	A	G	G	G	G	G	T	G	G	C	G	G	C	C	C	C	G	T	A	G	A	G	G
Hap_8	C	C	A	G	G	G	G	G	C	C	C	C	C	G	C	G	G	G	A	C	G	G	A	G	G	G	A	G	G	G	G	G	C	G	G	T	G	G	A	C	C	C	G	T	A	C	A	G	A
Hap_9	C	C	A	G	G	G	G	G	C	C	C	C	C	G	C	G	G	G	A	C	G	G	A	G	G	G	A	G	G	G	G	G	C	G	G	T	G	G	C	C	C	C	G	T	A	C	C	A	G
Hap_10	C	C	A	G	G	G	G	G	C	C	C	C	C	G	C	G	G	G	A	C	G	G	A	G	G	G	A	G	G	G	G	G	C	G	G	C	G	G	C	C	C	C	G	T	A	C	C	A	G
Hap_11	C	C	A	G	G	G	G	G	C	C	C	C	C	G	C	G	G	G	A	C	G	G	A	G	G	G	A	G	G	G	G	G	C	G	G	C	G	G	A	C	C	C	G	T	A	G	A	A	A
Hap_12	C	C	C	C	C	C	A	A	G	G	G	C	C	G	C	G	G	G	A	C	G	G	A	A	G	G	A	C	G	G	G	G	C	A	G	T	G	G	C	C	C	G	G	T	A	G	C	G	G
Hap_13	C	C	C	C	C	C	A	A	G	G	G	C	C	G	C	G	G	G	A	C	G	G	A	A	G	G	A	C	G	G	G	G	C	A	G	T	G	G	A	C	C	G	G	T	A	G	C	G	G
Hap_14	C	C	A	G	G	G	G	G	C	C	C	C	C	G	C	G	G	G	A	C	G	G	A	A	G	G	A	G	G	G	G	G	C	G	G	T	G	G	C	C	C	C	G	T	A	C	C	G	G
Hap_15	C	C	A	G	G	G	G	G	C	C	C	C	C	G	C	G	G	G	A	C	G	G	A	A	G	G	A	G	G	G	G	G	C	G	G	T	G	G	A	C	C	C	G	T	A	C	C	G	G
Hap_16	C	C	A	G	G	G	G	G	C	C	C	C	C	G	C	G	G	G	A	C	G	G	A	G	G	G	A	G	G	G	G	G	C	G	G	T	G	G	A	C	C	C	G	T	A	G	A	G	A
Hap_17	C	C	A	G	G	G	G	G	C	C	C	C	C	G	C	G	G	G	A	C	G	G	A	G	G	G	A	G	G	G	G	G	C	G	G	T	G	G	A	C	C	C	G	T	A	C	A	G	A
Hap_18	C	C	A	G	G	G	G	G	C	C	C	C	C	G	C	G	G	G	A	C	G	G	A	G	G	G	A	G	G	G	G	G	C	G	G	C	G	G	C	C	C	C	G	T	A	G	A	G	G
Hap_19	C	C	A	G	G	G	G	G	C	C	C	C	C	G	C	G	G	G	A	C	G	G	A	G	G	G	A	G	G	G	G	G	C	G	G	C	G	G	A	C	C	C	A	T	A	A	A	G	G
Hap_20	T	C	A	G	G	G	G	G	C	C	C	C	C	G	C	G	G	G	A	C	G	G	A	G	G	G	A	G	G	G	G	G	C	G	G	C	G	G	A	C	C	C	A	T	A	G	A	G	G
Hap_21	C	C	A	G	G	G	G	G	C	C	C	C	C	G	C	G	G	G	A	C	G	G	A	G	G	G	A	G	G	G	G	G	C	G	G	T	A	G	C	C	C	C	G	T	A	C	C	G	G
Hap_22	T	C	A	G	G	G	G	G	C	C	C	C	C	G	C	G	G	G	A	C	G	G	A	G	G	G	A	G	G	G	G	G	C	G	G	C	G	G	A	C	C	C	G	T	A	C	A	G	G
Hap_23	T	C	A	G	G	G	G	G	C	C	C	C	C	G	C	G	G	G	A	C	G	G	A	G	G	G	A	G	G	G	G	G	C	G	G	T	G	G	C	C	C	C	G	T	A	C	C	G	G
Hap_24	C	C	A	G	G	G	G	G	C	C	C	C	C	G	C	G	G	G	A	C	G	G	A	G	G	G	A	A	G	A	G	A	C	G	G	T	G	G	C	C	C	C	G	T	A	C	C	G	G
Hap_25	C	C	A	G	G	G	G	G	C	C	C	C	C	G	C	G	G	G	A	C	G	G	A	G	G	G	A	A	G	A	G	A	C	G	G	T	G	G	A	C	C	C	G	T	A	C	A	G	A
Hap_26	C	C	A	G	G	G	G	G	C	C	C	C	C	G	C	G	G	G	A	C	G	G	A	G	G	G	A	G	G	G	G	G	C	G	G	T	G	G	C	C	C	C	G	T	A	C	A	G	A
Hap_27	C	A	A	G	G	G	G	G	C	C	C	A	T	A	T	G	G	G	G	C	A	G	A	G	G	G	A	G	A	G	G	G	C	G	G	T	G	G	C	T	A	C	G	T	A	C	A	G	A
Hap_28	C	C	A	G	G	G	G	G	C	C	C	C	C	G	T	G	G	G	G	C	G	G	A	G	G	G	A	G	G	G	G	G	C	G	G	T	G	G	C	C	C	C	G	T	A	C	C	G	G
Hap_29	C	C	A	G	G	G	G	G	C	C	C	A	T	A	C	G	G	G	A	C	A	G	A	G	G	G	A	G	A	G	G	G	C	G	G	T	G	G	C	C	A	C	G	T	A	C	A	G	A
Hap_30	C	A	A	G	G	G	G	G	C	C	C	C	C	G	T	G	G	G	G	C	G	G	A	G	G	G	A	G	G	G	G	G	C	G	G	T	G	G	C	C	C	C	G	T	A	C	C	G	G
Hap_31	C	A	A	G	G	G	G	G	C	C	C	C	C	G	T	G	G	G	G	C	G	G	A	G	G	G	A	G	G	G	G	G	C	G	G	T	G	G	C	C	C	C	G	T	A	C	C	G	G
Hap_32	C	C	A	G	G	G	G	G	C	C	C	C	C	G	C	G	G	G	A	C	G	G	A	G	G	G	A	G	A	G	G	G	C	G	G	T	G	G	C	C	C	C	G	T	A	C	A	G	A
Hap_33	C	C	A	G	G	G	G	G	C	C	C	C	C	G	C	G	G	G	A	C	G	G	A	G	G	G	A	G	G	G	G	G	C	G	G	T	G	G	C	C	C	C	G	T	A	C	C	G	G
Hap_34	C	C	A	G	G	G	G	G	C	C	C	C	C	G	C	G	G	G	A	G	G	G	A	G	G	G	A	G	G	G	G	G	C	G	G	C	G	G	C	C	C	C	G	T	A	C	C	G	G
Hap_35	C	A	A	G	G	G	G	G	C	C	C	C	C	G	T	G	G	G	G	C	G	G	A	G	G	G	A	G	G	G	G	G	C	G	G	T	G	G	C	C	C	C	G	C	A	C	C	G	G
Hap_36	C	C	A	G	G	G	G	G	C	C	C	C	C	G	C	G	G	G	A	C	G	G	A	G	G	G	A	G	A	G	G	G	C	G	G	T	G	A	C	C	C	C	G	T	A	C	A	G	A
Hap_37	C	C	A	G	G	G	G	G	C	C	C	C	C	G	C	G	G	G	A	C	G	G	A	G	G	G	A	G	G	G	G	G	C	G	G	T	G	G	C	C	C	C	G	T	A	C	A	G	A
Hap_38	C	C	A	G	G	G	G	G	C	C	C	C	C	G	T	G	G	G	G	C	G	G	A	G	G	G	A	G	A	G	G	G	C	G	G	T	G	A	C	T	C	C	G	T	A	C	A	G	A
Hap_39	C	C	A	G	G	G	G	G	C	C	C	A	T	G	C	G	G	G	A	C	G	G	A	G	G	G	A	G	A	G	G	G	C	G	G	T	G	G	C	C	C	C	G	T	A	C	A	G	A
Hap_40	C	A	A	G	G	G	G	G	C	C	C	A	C	G	T	G	G	G	G	C	A	G	A	G	G	G	A	G	A	G	G	G	C	G	G	T	G	G	C	C	C	C	G	T	A	C	A	G	A
Hap_41	C	C	A	A	G	G	G	G	C	C	C	A	T	A	C	G	G	G	A	C	A	G	A	G	G	G	G	G	A	G	G	G	C	G	G	T	G	G	C	C	C	C	G	T	A	C	A	G	A
Hap_42	C	C	A	G	G	G	G	G	C	C	C	C	T	G	C	G	G	G	A	C	G	G	A	G	G	G	A	G	A	G	G	G	C	G	G	T	G	G	C	C	C	C	G	T	A	C	A	G	A
Hap_43	C	C	A	G	G	G	G	G	C	C	C	A	T	G	C	G	G	G	A	C	G	G	A	G	G	G	A	G	A	G	G	G	C	G	G	T	G	G	C	T	C	C	G	T	A	C	A	G	A
Hap_44	C	C	A	G	G	G	G	G	C	C	C	C	C	G	C	G	G	A	A	C	G	G	A	G	G	G	A	G	G	G	G	G	C	G	G	T	G	G	C	C	C	C	G	T	A	C	A	G	A
Hap_45	C	C	A	G	G	G	G	G	C	C	C	A	T	A	C	G	G	G	A	C	A	G	A	G	G	G	A	G	A	G	G	G	C	G	G	T	G	G	C	T	C	C	G	T	A	C	A	G	A
Hap_46	C	C	A	G	G	G	G	G	C	C	C	C	C	G	C	G	G	G	A	C	G	G	A	G	G	G	A	G	A	G	G	G	C	G	G	T	G	G	C	C	C	C	G	T	G	C	A	G	A
Hap_47	C	C	A	G	G	G	G	G	C	C	C	C	C	G	C	G	G	G	A	C	G	G	A	G	G	G	A	G	G	G	G	G	C	G	G	T	G	G	C	C	C	C	G	T	A	C	A	G	G
Hap_48	C	C	A	G	G	G	G	G	C	C	C	A	T	A	C	G	G	G	A	C	A	G	A	G	G	G	A	G	A	G	G	G	C	G	G	T	G	G	C	C	C	C	G	T	A	C	A	G	A
Hap_49	C	C	A	G	G	G	G	G	C	C	C	C	C	G	C	G	G	G	A	C	G	G	A	G	G	G	A	G	A	G	G	G	C	G	G	T	G	G	C	C	C	C	G	T	A	C	A	G	A
Hap_50	C	C	A	G	G	G	G	G	C	C	C	A	C	G	C	G	G	G	A	C	G	G	A	G	G	G	A	G	A	G	G	G	C	G	G	T	G	G	C	C	C	C	G	T	A	C	A	G	A
Hap_51	C	C	A	G	G	G	G	G	C	C	C	C	C	G	C	G	G	G	A	C	G	G	A	G	G	G	A	G	G	G	G	G	C	G	G	T	G	A	C	C	C	C	G	T	A	C	A	G	A
Hap_52	C	C	A	G	G	G	G	G	C	C	C	C	C	G	C	G	G	G	A	C	G	G	A	G	G	G	A	G	G	G	G	G	C	G	G	T	G	G	C	C	C	C	G	T	A	C	C	G	G
Hap_53	C	C	A	G	G	G	G	G	C	C	C	C	C	G	C	G	G	G	A	C	G	G	A	G	G	G	A	G	G	G	G	G	C	G	G	T	G	G	C	C	C	C	G	T	A	C	A	G	G
Hap_54	C	C	A	G	G	G	G	G	C	C	C	C	C	G	C	G	G	G	G	C	G	G	A	G	G	G	A	G	G	G	G	G	C	G	G	T	G	G	C	C	C	C	G	T	A	C	C	G	G
Hap_55	C	C	A	G	G	G	G	G	C	C	C	C	C	G	C	G	G	G	G	C	G	G	A	G	G	G	A	G	G	G	G	G	C	G	G	T	G	G	A	C	C	C	G	T	A	C	A	G	G
Hap_56	C	C	A	G	G	G	G	G	C	C	C	C	C	G	C	G	G	G	G	C	G	G	A	G	G	G	A	G	G	G	G	G	C	G	G	T	G	G	C	C	C	C	G	T	A	C	C	G	G
Hap_57	C	C	A	G	G	G	G	G	C	C	C	C	C	G	C	G	G	G	G	C	G	G	A	G	G	G	A	G	G	G	G	G	C	G	G	T	G	G	A	C	C	C	G	T	A	C	A	G	G
Hap_58	C	C	A	G	G	G	G	G	C	C	C	C	C	G	C	G	G	G	G	C	G	G	A	G	G	G	A	G	G	G	G	G	C	G	T	T	G	G	C	C	C	C	G	T	A	C	C	G	G
Hap_59	C	C	A	G	G	G	G	G	C	C	C	C	C	G	C	G	G	G	A	C	G	G	A	G	G	G	A	G	G	G	G	G	C	G	G	T	G	G	C	C	C	C	G	T	A	C	C	G	G
Hap_60	C	C	A	G	G	G	G	G	C	C	C	C	C	G	C	G	G	G	G	C	G	G	A	G	G	G	A	G	G	G	G	G	C	G	G	T	G	G	C	C	C	C	G	T	A	C	C	G	G
Hap_61	C	A	A	G	G	G	G	G	C	C	C	C	C	G	T	G	G	G	G	C	G	G	A	G	G	G	A	G	G	G	G	G	C	G	G	T	G	G	C	C	C	C	G	C	A	C	C	G	G
Hap_62	C	C	A	G	G	G	G	G	C	C	C	C	C	G	C	G	G	G	A	C	G	G	A	G	G	G	A	G	G	G	A	G	C	G	G	T	G	G	C	C	C	C	G	T	A	C	C	G	G
Hap_63	C	C	A	G	G	G	G	G	C	C	C	C	C	G	C	G	G	G	A	C	G	G	A	G	A	G	A	G	G	G	G	G	C	G	G	T	G	G	C	C	C	C	G	T	A	C	C	G	G
Hap_64	C	C	A	G	G	G	G	G	C	C	C	C	C	G	C	G	G	G	A	C	G	G	A	G	A	G	A	G	G	G	A	G	C	G	G	T	G	G	C	C	C	C	G	T	A	C	C	G	G
Hap_65	C	C	A	G	G	G	G	G	C	C	C	C	C	G	C	G	G	G	A	C	G	G	A	G	G	A	A	G	G	G	G	G	C	G	G	T	G	G	C	C	C	C	G	T	A	C	C	G	G
Hap_66	C	A	A	G	G	G	G	G	C	C	C	C	C	G	T	G	G	G	G	C	G	G	A	G	G	G	A	G	G	G	A	G	C	G	G	T	G	G	C	C	C	C	G	T	A	C	C	G	G
Hap_67	C	C	A	G	G	G	G	G	C	C	C	C	T	G	C	A	G	G	A	C	G	G	A	G	G	G	A	G	G	G	A	G	C	G	G	T	G	G	C	C	C	C	G	T	A	C	C	G	G
Hap_68	C	C	A	G	G	G	G	G	C	C	C	C	C	G	T	G	G	G	A	C	G	G	A	G	G	G	A	G	G	G	A	G	C	G	G	T	G	G	C	C	C	C	G	T	A	C	C	G	G
Hap_69	C	C	A	G	G	G	G	G	C	C	C	C	C	G	T	G	A	G	G	C	G	G	A	G	G	G	A	G	G	G	G	G	C	G	G	T	G	G	C	C	C	C	G	T	A	C	C	G	G
Hap_70	C	A	A	G	G	G	G	G	C	C	C	C	C	G	T	G	G	G	G	C	G	A	C	G	G	G	A	G	G	G	G	G	C	G	G	T	G	G	C	C	C	C	G	T	A	C	C	G	G
Hap_71	C	C	A	G	G	G	G	G	C	C	C	C	C	G	C	G	G	G	A	C	G	A	C	G	G	G	A	G	G	G	G	G	C	G	G	T	G	G	C	C	C	C	G	T	A	C	C	G	G
Hap_72	C	G	A	G	G	G	G	G	C	C	C	C	C	G	C	G	G	G	G	C	G	G	A	G	G	G	A	G	G	G	G	G	C	G	G	T	G	G	C	C	C	C	G	T	A	C	C	G	G
[truncated: 10 more columns]

## Sheet: Table S6
Table S6 Estimates of the molecular variance (AMOVA) of nrITS sequences for different groups of R. songarica.
Groups	Source of variation	Degree of freedom	Sum of squares	Variance components	Percentage of variation	Fixation index
All 4 groups	Among groups	3	326.164	0.875 Va	29.73	FCT = 0.297***
	Among populations within groups	27	245.002	0.510 Vb	17.32	FSC = 0.247***
	Within populations	429	668.223	1.558 Vc	52.94	FST = 0.471***
	Total	459	1239.39	2.942
BJTD, TaD, QBKG, GuD-S, and GuD-N	Among groups	4	405.562	1.049 Va	35.76	FCT = 0.358***
	Among populations within groups	26	165.604	0.326 Vb	11.12	FSC = 0.173***
	Within populations	429	668.223	1.558 Vc	53.11	FST = 0.469***
	Total	459	1239.39	2.933
All without GuD	Among groups	2	114.871	0.476 Va	22.65	FCT = 0.227***
	Among populations within groups	18	131.818	0.402 Vb	19.13	FSC = 0.247***
	Within populations	299	366.107	1.224 Vc	58.22	FST = 0.418***
	Total	319	612.797	2.103
BJTD	Among populations	8	44.117	0.317 Va	24.51	FST = 0.245***
	within populations	121	118.098	0.976 Vb	75.49
	Total	129	162.215	1.293
TaD	Among populations	6	51.051	0.431 Va	19.78	FST = 0.198***
	within populations	103	179.821	1.746 Vb	80.22
	Total	109	230.873	2.176
QBKG	Among populations	4	36.65	0.516 Va	36.2	FST = 0.362***
	within populations	75	68.188	0.909 Vb	63.8
	Total	79	104.838	1.425
GuD	Among populations	9	113.184	0.736 Va	24.06	FST = 0.241***
	within populations	130	302.116	2.324 Vb	75.94
	Total	139	415.3	3.06
Note: In subsequent analyses, the GuD group was divided into two groups, GuD-S and GuD-N. ***, P < 0.001.

## Sheet: Table S7
Table S7 Information for different numbers of population groups (K) inferred from the cpDNA dataset.
Population	K = 2	K = 3	K = 4	K = 5	K = 6	K = 7	K = 8	K = 9
HSS	1	1	1	1	1	1	1	1
WCC	1	1	1	5	5	5	5	5
WEH	1	3	3	3	3	3	3	3
ML	2	2	2	2	2	2	2	2
FK	2	2	2	2	2	2	2	2
SW	2	2	2	2	2	2	2	2
JH	2	2	2	2	2	2	2	9
KT	2	2	2	2	2	2	8	8
QKET	2	2	4	4	4	4	4	4
DST	2	2	4	4	4	7	7	7
BEJ	2	2	4	4	6	6	6	6
FCT	0.749865	0.802852	0.82636	0.848464	0.84849	0.848644	0.838487	0.827371
Note: In each column, populations with the same number are grouped together.

## Sheet: Table S8
Table S8 Statistics for neutrality tests for different genetic groups of R. songarica based on cpDNA sequences.
Groups	Tajima's D	Tajima's D P-value	Fu's Fs	Fu's Fs P-value
Total	-1.0725	0.093	-10.5923	0.009
Total without GuD	-0.98547	0.142	-9.25772	0.01
TaD	-1.78407	0.015	-3.26662	0.031
BJTD	-1.21132	0.098	-7.71486	0.012
QBKG	1.47878	0.921	2.08597	0.806
GuD	0.46652	0.723	4.11895	0.889
GuD-S	-1.48438	0.012	-2.76252	0.004
QKET-DST-BEJ	-1.13024	0.144	2.68969	0.912
HSS-WCC	-0.61895	0.295	5.3065	0.985
